# Supplementary material for: Bio-Inspired Aquatic Propulsion Mechanism Using Viscoelastic Fin Containing Fiber Composite Shear Thickening Fluid
Source: Biomimetics (Basel). 2023 Sep 1;8(5):405. doi: 10.3390/biomimetics8050405 (PMC10526487; doi:10.3390/biomimetics8050405)
Supplement: Supplementary file 1 [file biomimetics-08-00405-s001.zip]

Archive with 2 entries (2 files):
- Supplementary S1.mp4
- Supplementary S2.pdf
